# Supplementary material for: Twenty-Four-Hour Urinary Sugars Biomarker in a Vending Machine Intake Paradigm in a Diverse Population
Source: Nutrients. 2024 Feb 23;16(5):610. doi: 10.3390/nu16050610 (PMC10935035; doi:10.3390/nu16050610)
Supplement: Supplementary file 1 [file nutrients-16-00610-s001.zip]

Archive with 1 entries (1 files):
- nutrients-2831522-supplementary.pdf
